# Supplementary material for: Polymorphism rs189037C > T in the promoter region of the ATM gene may associate with reduced risk of T2DM in older adults in China: a case control study
Source: BMC Med Genet. 2017 Aug 14;18:84. doi: 10.1186/s12881-017-0446-z (PMC5557265; doi:10.1186/s12881-017-0446-z)
Supplement: Supplementary file 1 — The raw data used in this paper. (XLS 50 kb) [file 12881_2017_446_MOESM1_ESM.xls]

## Sheet: Sheet8
NO.	Age range	Genotype	CAD	T2DM	Hypertension	Smoking	FPG	UA	TG	TC	LDL-C	HDL-C
1	65-69	CT	1	0	0	1	5.6	365	2.41	3.82	2.52	1.07
2	65-69	TT	1	0	1	0	4.6	281	1.65	4.3	2.55	1.72
3	60-64	CC	1	0	1	1	4.3	363	1.02	3.58	2.14	1.49
4	65-69	CC	1	0	1	0	4.4	377.8	1.75	3.37	1.96	1.3
5	70-74	CT	0	0	0	0	5.1	336.8	1.11	3.77	2.68	1.11
6	70-74	CT	0	1	0	0
7	60-64	CC	1	1	1	1	9.1	370.6	0.79	2.26	0.71	1.28
8	60-64	CC	0	0	1	0	4.08	343	0.82	4.22	2.42	1.5
9	65-69	CT	1	1	1	1		333.5
10	70-74	CC	1	0	1	1	5.04	386.6	1.27	2.64	1.24	1.12
11	60-64	CT	1	0	1	1	4.4	411.8	1.38	5.19	3.84	1.04
12	60-64	CC	1	0	1	0	3.5	287.9	2.01	5.36	3.84	1.18
13	70-74	CT	1	1	1	1	16.2	446.1	1.5	5.06	1.82	1.04
14	65-69	TT	1	1	1	1	5.3	377.9
15	60-64	TT	1	1	0	1	6.9	302.9	0.58	4.63	3.24	1.37
16	60-64	TT	1	1	1	0	8.2	268	2.56	3.87	1.96	1.19
17	65-69	CT	1	0	0	0	4.4	269	2.64	5.78	2.26	1.02
18	65-69	CC	1	0	0	1	4.6	288.9	2.03	3.39	2.01	0.79
19	75-79	TT	1	1	0	0	5.1	354.4	1.82	3.7	2.36	0.95
20	65-69	CC	1	0	0	1	4.3	347.8	0.72	3.83	2.41	1.31
21	70-74	TT	1	0	1	0	5.2	490.7	1.97	5.23	3.35	1.04
22	60-64	CC	1	1	0	0	6.4	271.2	1.7	4.75	3.16	1.46
23	70-74	CC	1	1	1	0	5.8	401	1.44	3.41	1.9	0.99
24	60-64	CT	1	1	0	0	11.3	281.5	0.7	2.32	1.25	0.77
25	65-69	TT	0	1	0	0	4.2	263.1	1.58	2.78	1.22	1.21
26	65-69	CT	1	1	1	1	7	378.9	2.38	4.15	2.46	0.85
27	65-69	CT	1	1	1	0	3.2	379.9	1.13	5.19	3.53	1.57
28	60-64	TT	1	0	0	0	4.5	273.2	1.94	2.87	1.47	0.99
29	70-74	TT	1	1	1	0	5	296.5	0.94	4	2.38	1.54
30	75-79	CC	1	0	1	1	3.9	381.2	1.19	4.78	3.12	1.58
31	70-74	CT	1	1	1	1	4	420.9	1.95	5.38	3	0.97
32	75-79	CT	1	0	1	1	4.9	307.8	1.66	5.83	2.27	1.38
33	60-64	CT	1	1	0	0	5.7	214.6	0.72	4.75	2.74	1.96
34	75-79	TT	1	1	1	1	4.2	453.3	1.24	4.21	2.85	0.94
35	70-74	CT	1	1	1	1	5.7	306.6	2.87	3.17	1.64	0.84
36	70-74	TT	0	0	0	0	5	441.4	1.03	4.33	2.78	1.37
37	65-69	CC	0	0	1	0	4.7	251.2	2.89	3.83	1.92	1.33
38	65-69	CC	1	1	1	0	14.8	243.7	2.73	3.68	2	1.06
39	65-69	CT	1	0	0	0	4.2	223.7	0.78	4.09	2.23	2
40	65-69	TT	1	0	0	0	5.1	246.3	1.09	4.49	2.81	1.44
41	70-74	CC	1	1	0	0	4.7	291.4	1.14	3.17	1.94	0.99
42	75-79	CT	1	1	1	0	5.7	468.4	2.1	3.54	1.9	0.97
43	65-69	TT	1	1	0	1	9.4	329.9	1.41	2.44	1.23	0.81
44	60-64	CT	1	0	0	1	5.2	318.3	0.98	4.83	3.49	0.91
45	70-74	CT	1	1	1	1
46	70-74	CC	1	1	1	0	10.9	133.7	1.44	3.15	1.77	1.18
47	70-74	TT	0	0	0	0	5.1	149.1	1.3	3.68	2.09	1.41
48	75-79	CT	0	0	1	0	4.5	312.8	1.74	4.7	2.91	1.5
49	65-69	CT	1	1	1	1			1.76	3.31	1.82	1.03
50	75-79	CT	1	0	1	0	5.3	531.1	0.8	4.91	1.64	1.16
51	65-69	CT	1	0	0	0	4.4	323.9	0.74	4.02	1.51	1.48
52	70-74	CT	1	0	0	0	4.15	278.8	1.26	3.16	1.52	1.67
53	70-74	CC	1	1	1	0	5.86	310.4	1.51	5.7	2.27	1.21
54	70-74	TT	1	0	1	0	4.78	372.8	1.02	5.42	3.91	1.3
55	60-64	CT	0	0	0	0	4.15	274.7	2.31	4.23	2.6	1.13
56	60-64	TT	0	1	1	0	7.5	192.8	2.01	3.64	2.14	1.06
57	60-64	CT	1	1	1	1			1.9	3.98	2.87	0.64
58	75-79	CT	1	1	1	0		259.7	1.55	2.99	1.72	0.78
59	75-79	CT	1	0	0	0	6.54	278.9	1.32	3.47	2.17	1.01
60	70-74	CC	1	0	0	0	4.3	342.6	0.88	3	1.92	1.2
61	75-79	CT	1	1	1	1	6.89	275.7	1.7	4.08	2.67	1.09
62	80-81	CT	1	0	1	1	5.29	362.7	1.27	3.45	2.18	0.78
63	60-64	TT	1	1	0	0	7.8	150.8	1.11	5.58	4.13	0.9
64	60-64	CT	0	0	0	0	4.93	302.1	1.53	3.22	1.57	1.29
65	75-79	CT	1	0	1	1	5.09	311	1.23	5.27	1.79	1.36
66	65-69	CC	1	1	0	1	10.5	344.2	1.97	6.1	1.59	0.74
67	65-69	CC	1	1	1	1	11.94	228.5	1.59	3.06	1.52	1.07
68	75-79	CT	0	0	0	0	5.28	271.8	0.71	3.2	2.08	1.18
69	70-74	CT	1	1	0	1	6.7	208.4	1.18	2.35	0.94	0.75
70	75-79	CT	1	1	1	1	7.48	185.9	0.68	2.27	0.94	1.24
71	60-64	CC	0	1	0	0	9.94	324.5	2.4	0.27	3.05	1.79
72	65-69	CC	1	1	0	1	15.2	412	1.38	4.54	2.8	0.8
73	65-69	CC	1	1	1	0	8.53	392.7	1.2	2.68	1.69	0.7
74	60-64	TT	0	0	1	0	4.46	219.9	1.16	4.24	2.26	1.85
75	70-74	CC	0	1	0	0	16.9	308.3
76	70-74	CT	1	0	0	1	7.23	303.4	1.43	4.53	2.7	1.6
77	65-69	CC	1	1	0	1	14.36	313.1	1.23	4.24	2.97	0.89
78	60-64	CC	1	1	1	1	8.87	295.8	2.47	4.12	2.47	1.1
79	60-64	TT	0	1	0	0	7.77	414	0.59	2.9	2.14	0.83
80	70-74	CC	1	1	1	1	4.12	359.9	1.97	5.06	3.53	1.07
81	70-74	CT	0	0	0	0	5.86	468.4	1.29	4.79	3.21	1.16
82	65-69	CC	0	0	0	0	5.8	269.9	1.27	4.12	2.53	1.25
83	65-69	CC	1	1	0	1	13	254.1	2.76	3.63	1.95	1.03
84	80-81	CC	1	1	0	0	7.15	364.9	2.06	5.85	1.37	0.87
85	65-69	CT	1	0	0	1	15.5	384.8	0.98	0.59	0.94	1.26
86	70-74	CT	0	0	0	0	4.14	240.5	1.43	6.45	4.28	2.34
87	60-64	CT	1	1	1	1	6.6	342.4	0.65	2.78	1.46	1.21
88	70-74	CT	1	1	1	0	5.47	250.5	2.64	5.07	3.56	1.08
89	65-69	CT	1	1	1	0	7.73	399.8	2.13	3.39	1.63	1.14
90	65-69	CT	1	1	1	1	7.8	326.6	0.92	3.85	2.33	1.41
91	70-74	CT	1	1	1	0	8.22	221.8	1.32	3.44	2.01	0.98
92	70-74	TT	1	0	1	1	4.09	549.4	0.75	2.74	1.73	0.9
93	60-64	TT	1	0	0	0	4.95	429.1	2.97	5.98	4.33	1.09
94	65-69	CT	1	0	0	0	5.31	363	1.57	2.58	1.37	0.89
95	75-79	CT	1	1	1	1	4.91	217.4	2.23	6.31	3.59	1.1
96	75-79	CC	1	0	1	1	4.9	591.5	0.87	4.28	2.46	1.46
97	60-64	CC	1	1	1	0	9	365.3	2.62	2.62	4.43	1.19
98	75-79	CC	0	0	0	0	9.1	451.6	0.91	3.34	2.06	0.77
99	70-74	CC	1	1	1	1	11.5	348.3	1.55	4.41	2.89	1.06
100	60-64	CT	1	1	1	0	5.81	261	3.47	3.73	1.98	0.7
101	70-74	CT	1	1	0	0	8.5	352.9	0.44	2.32	1.24	0.89
102	75-79	CC	1	1	1	1	7.7	538.2	0.39	2.18	0.92	1.1
103	70-74	CC	1	0	1	1	5.83	251.8	0.76	3.64	2.17	1.33
104	60-64	CT	1	0	1	0	4.79	231.2	2.6	3.82	1.97	1.06
105	65-69	CT	0	0	1	1	5.59	479.6	2.77	5.49	3.74	1.31
106	75-79	TT	1	1	1	1	6.88	456.6
107	65-69	CT	1	0	1	1	5.47	452.7	3.1	4.23	2.62	0.71
108	75-79	TT	1	1	1	1	5.89	307.8	0.62	4.77	3.01	1.73
109	75-79	TT	0	1	1	1	9.71	290.7	1.54	4.75	3.24	1.23
110	65-69	CC	0	0	0	1	7.51	203.9	1.36	3.43	2.13	0.84
111	80-81	CT	0	0	0	1	5.18	423	1.31	3.66	1.84	1.44
112	65-69	CC	1	1	0	0	8.24	200.9	1.2	5.13	1.62	0.99
113	70-74	TT	0	1	1	0	11.16	381.5	1.63	4.04	2.52	0.88
114	70-74	CT	0	0	0	0	5.21	365.7	1.12	3.61	1.77	2
115	70-74	CT	1	0	0	1	4.41	538.2	2.85	3.73	2.07	1.02
116	75-79	CT	1	0	0	1	5.98	599	4	4.24	2.18	1
117	75-79	CT	0	0	0	1	5.19	238	1.94	4.73	3.22	1.32
118	75-79	CT	1	0	1	1	6.46	628.3	1.41	3.74	2.25	0.74
119	75-79	TT	1	0	0	1	4.17	274	1.39	4.13	3.01	1.05
120	75-79	CC	1	0	0	0	4.44	474.8	0.79	3.21	2.08	1.22
121	65-69	CT	0	0	1	1	6.91	405	0.96	2.33	1.53	0.84
122	75-79	CT	0	0	1	1	4.26	390	0.63	2.08	0.71	1.52
123	65-69	CT	1	0	1	1	4.48	349	1	4.97	1.63	1.39
124	60-64	TT	0	1	1	1	4.6	540
125	70-74	CT	1	0	1	1	4.16	512	0.89	4.89	1.54	1.35
126	65-69	CT	1	0	0	1	10.34	309	0.93	3.71	2.07	1.33
127	70-74	CC	1	1	0	1	7.22	315	1.19	5.06	2.61	1.23
128	60-64	TT	0	0	0	1	6.92	333	2.2	4.56	3.08	0.89
129	75-79	CT	1	1	1	1	5.58	380	0.92	4.13	2.45	1.62
130	80-81	CT	1	1	1	1	9.11	118	0.89	4.18	2.55	1.35
131	70-74	CT	1	0	1	0	4.02	255	1.88	6.72	4.6	1.66
132	75-79	TT	0	0	1	1	5.03	307	2.33	3.49	1.47	1.52
133	75-79	CT	1	1	1	1	7.43	163	1.63	3.81	2.18	0.94
134	70-74	CT	1	0	0	1	6.69	214	1.74	3.73	2.19	0.73
135	70-74	CC	1	1	1	1	8.51	323	1.92	3.43	1.93	0.79
136	65-69	CC	1	1	0	1	7.27	361	1.02	4.12	2.79	1.54
137	70-74	CT	0	1	1	0	9.15	554	1.89	5	3.01	1.27
138	65-69	CT	1	1	0	1	6.23	430	1.91	3.94	2.21	1.07
139	60-64	CT	0	0	1	0	4.3	265	1.57	4.04	2.04	1.5
140	60-64	CT	1	0	0	1	5.04	349	0.63	5.82	1.48	1.05
141	60-64	CT	1	0	1	1	5.11	272	1.13	2.69	1.05	1.21
142	65-69	TT	0	1	1	1	7.22	359	1.45	4.14	2.31	1.25
143	65-69	CT	1	1	1	1	5.22	441	1.87	4.85	3.03	1.23
144	60-64	CC	1	1	0	1	8.01	399	1.85	3.99	1.83	1.47
145	75-79	TT	0	1	1	0	4.89	287	2.06	4.55	2.72	1.04
146	60-64	CT	0	1	1	1	7.44	600	2.25	6.09	4.4	1.06
147	60-64	CC	1	1	1	0	5.39	306	2.44	4.26	2.5	0.89
148	75-79	TT	1	1	1	1	21.96	461	0.95	2.5	0.84	0.93
149	70-74	CT	1	0	1	1	5.95	261	2.14	4.04	2.51	0.9
150	60-64	CT	1	0	0	1	4.94	426	1.39	4.61	3.43	0.89
151	60-64	TT	1	0	0	1	5.23	459	0.92	2.15	0.96	0.98
152	75-79	CC	1	1	0	1	8.31	293	1.8	4.08	2.4	1.15
153	70-74	TT	1	1	1	0	6.7	154	0.99	3.03	1.23	1.63
154	70-74	CC	1	0	1	0	5.32	315	2.45	7.11	3.44	2.07
155	70-74	CT	0	0	1	0	5.09	240	2.21	5.18	2.93	1.49
156	60-64	CT	1	0	0	1	4.98	337	1.93	5.49	3.01	1.07
157	60-64	TT	1	0	1	0	5.38	304	2.68	7.05	3.62	1.4
158	65-69	CT	1	0	1	1	5.09	216	2.81	4.73	2.63	1.03
159	70-74	CT	1	0	1	1	7.15	291	0.93	3.37	2.21	0.85
160	65-69	0	0	1	0	4.51	336	2.61	4.39	2.84	1.05
Note: CAD: coronory artery disease; T2DM: type 2 diabetes mellitus; FPG: fasting plasma glucose; UA: uric acid; TG: triglycerides; TC: total cholesterol; LDL-C: low-density lipoprotein cholesterol; HDL-C: high-density lipoprotein cholesterol.
